# Supplementary material for: Developing a prognostic signature and characterizing the tumor microenvironment based on centrosome-related genes in lung adenocarcinoma
Source: Oncol Res. 2025 Jun 26;33(7):1649–66. doi: 10.32604/or.2025.056176 (PMC12215551; doi:10.32604/or.2025.056176)
Supplement: Supplementary file 5 [file OncolRes-33-56176-s005.xlsx]

## Sheet: Sheet1
Table S1 155 genes associated with prognosis found by univariate Cox analysis
id	HR	HR.95L	HR.95H	p-value
CHEK1	1.26277	1.08514	1.46949	0.00256
FANCA	1.14562	0.9338	1.40549	0.19247
WDR62	1.21237	1.02332	1.43635	0.02599
DCX	1.69347	0.60046	4.77609	0.31936
HMMR	1.34088	1.14222	1.5741	0.00034
GMNN	1.18453	0.97281	1.44232	0.09188
USP2	0.86306	0.70579	1.05539	0.15135
NEURL1	0.87346	0.73911	1.03224	0.11237
EPM2A	0.74176	0.43175	1.27437	0.27931
FTCD	0.94541	0.75823	1.17879	0.61797
PTTG1	1.35525	1.15161	1.59491	0.00025
CCNE2	1.04486	0.86237	1.26598	0.6541
S100B	0.90027	0.80726	1.00398	0.05896
PKHD1	1.17032	0.92281	1.48422	0.19453
CCNA2	1.29146	1.12438	1.48337	0.0003
CRABP1	1.01823	0.91744	1.13009	0.73412
CDC25C	1.37508	1.15666	1.63475	0.00031
ARRB2	0.74473	0.5748	0.96489	0.02572
GRK5	0.92515	0.76417	1.12003	0.42504
CDKN1A	1.15849	0.95441	1.40622	0.13675
CCNF	1.26825	1.03824	1.54922	0.01994
MMP14	1.29038	1.1073	1.50373	0.00109
HAP1	1.06263	0.79802	1.41497	0.67758
CDH13	1.09025	0.86051	1.38133	0.47419
CCNA1	0.97337	0.81081	1.16852	0.77218
PRKCE	0.78313	0.60813	1.00848	0.05816
PRKCQ	0.97404	0.81285	1.16719	0.77565
TROAP	1.18772	1.04063	1.35559	0.01076
PAK1	1.19258	0.92864	1.53154	0.16762
ORC1	1.24998	1.06714	1.46415	0.00569
EIF4EBP1	1.15982	0.99673	1.3496	0.05515
NEDD9	0.88433	0.75329	1.03817	0.13304
ESPL1	1.24559	1.07449	1.44393	0.00358
PCLAF	1.37979	1.16118	1.63955	0.00025
STIL	1.17116	0.9794	1.40046	0.08331
DIXDC1	0.9029	0.69793	1.16806	0.43685
CDKN3	1.32445	1.14577	1.531	0.00015
GEN1	1.12171	0.88761	1.41756	0.33622
SASS6	1.19387	0.96446	1.47784	0.10361
ZNF365	1.15068	0.86151	1.53692	0.34188
POC1A	1.28351	1.05403	1.56294	0.01301
CTCFL	1.20931	1.01039	1.44741	0.03821
CCHCR1	1.078	0.86881	1.33754	0.49503
BRSK1	0.94769	0.78662	1.14174	0.57186
RPGR	0.86251	0.65505	1.13567	0.29204
GIMAP5	0.63482	0.44169	0.91239	0.01407
DDX11	1.21497	0.99356	1.48573	0.05783
CCDC34	1.19504	0.9898	1.44283	0.06384
CDK5RAP3	0.87481	0.73035	1.04784	0.14637
HBEGF	1.09808	0.94661	1.27379	0.21667
FEZ1	0.89594	0.68427	1.17308	0.42425
FSD1	1.04977	0.8122	1.35684	0.7106
SIK2	0.97495	0.76995	1.23453	0.83315
S1PR5	1.20165	0.98705	1.46291	0.06723
RGCC	0.89829	0.74893	1.07743	0.24763
LATS2	1.27366	0.98846	1.64114	0.06145
DONSON	1.1396	0.92282	1.4073	0.22479
PKD2L1	0.94498	0.74407	1.20015	0.64265
CEP72	0.9257	0.74753	1.14634	0.47903
CDC14A	0.75605	0.58741	0.97309	0.02987
TACC3	1.34389	1.12786	1.60131	0.00095
NDC80	1.24014	1.08111	1.42257	0.00211
TOP2A	1.16439	1.03419	1.31097	0.01188
CCNB1	1.34731	1.15531	1.57121	0.00014
TTK	1.2195	1.05591	1.40844	0.00693
CDC20	1.25841	1.10701	1.43052	0.00044
SGO1	1.28782	1.07097	1.54858	0.00717
SPDL1	1.41421	1.12343	1.78025	0.00317
NUF2	1.2011	1.04615	1.37901	0.00932
TUBG1	1.24465	1.0147	1.5267	0.03573
NEK2	1.25674	1.10042	1.43528	0.00075
DYNLRB2	0.83996	0.7118	0.99119	0.03895
BIRC5	1.22315	1.07402	1.393	0.0024
CENPF	1.20715	1.06023	1.37442	0.00447
PLK1	1.34138	1.1529	1.56066	0.00014
ASPM	1.24001	1.0804	1.42319	0.00221
AURKA	1.26377	1.08571	1.47102	0.00252
KIF18A	1.364	1.12744	1.65021	0.0014
SPAG5	1.24733	1.08316	1.43638	0.00215
MAD2L1	1.26103	1.07247	1.48275	0.00501
TACC1	0.93729	0.78561	1.11824	0.47208
SNCG	1.07917	0.98832	1.17837	0.08949
CHEK2	1.02494	0.84175	1.24799	0.80632
CRYAB	0.91069	0.74582	1.11201	0.35859
CAMK2B	0.86157	0.67603	1.09803	0.22853
PRKD1	1.02724	0.84465	1.2493	0.78782
PLEKHG6	1.1382	0.97982	1.32217	0.0904
CEP55	1.24391	1.08086	1.43157	0.00233
SEPTIN12	0.99806	0.39375	2.52981	0.99673
NEK7	0.97258	0.76421	1.23776	0.82119
WASF1	1.22326	1.02813	1.45542	0.02303
MAP6	0.78483	0.64706	0.95194	0.01389
BARD1	1.12823	0.90892	1.40046	0.27397
CDCA4	1.36928	1.11941	1.67491	0.00223
DTL	1.29889	1.09895	1.53521	0.00217
KIF14	1.31172	1.13161	1.5205	0.00032
BRCA1	1.17456	0.98952	1.3942	0.06584
CDK1	1.25932	1.09036	1.45447	0.00171
KIF11	1.25128	1.07465	1.45694	0.00389
KIFC1	1.20563	1.05884	1.37279	0.00476
KIF15	1.19349	1.01066	1.40939	0.03707
ZBTB4	0.85728	0.66973	1.09736	0.22155
H2AX	1.40001	1.14282	1.71508	0.00116
SPC25	1.36576	1.15992	1.60813	0.00018
PLK4	1.23343	1.03693	1.46717	0.01781
AURKB	1.18687	1.04551	1.34735	0.0081
DLGAP5	1.31163	1.14547	1.50189	9e-05
VIM	1.06498	0.87835	1.29127	0.5219
PRC1	2.59348	1.18535	5.6744	0.01705
KIF23	1.28201	1.10749	1.48403	0.00088
TUBB3	1.24589	0.9746	1.5927	0.07932
TEKT1	0.86096	0.75119	0.98676	0.03144
TPX2	1.24161	1.10226	1.39858	0.00037
TRIM6	1.26067	1.05809	1.50205	0.00955
PPP1R42	0.64098	0.44597	0.92126	0.01626
SUN3	0.97334	0.84427	1.12214	0.70965
UBE2C	1.17499	1.04687	1.31879	0.00619
CCNB2	1.29031	1.11	1.49991	0.0009
PIK3R1	0.81214	0.65841	1.00176	0.05195
CDC25A	1.28764	1.07999	1.53523	0.00484
MCM4	1.23946	1.05316	1.45872	0.00979
MCM7	1.17929	0.97658	1.42407	0.08659
THPO	0.98979	0.86505	1.13252	0.88129
MCM2	1.1609	1.00329	1.34327	0.04506
MCM6	1.32167	1.0885	1.60479	0.00486
MELK	1.22205	1.06713	1.39947	0.00374
MZT2A	1.4989	1.18032	1.90347	0.0009
DARS2	1.27577	1.00463	1.6201	0.04573
FIGNL1	1.14677	0.94355	1.39377	0.16878
KIF18B	1.17935	1.03816	1.33974	0.01123
PACSIN1	0.88481	0.71938	1.08829	0.24653
CPEB1	0.53598	0.25074	1.14571	0.10761
CAB39L	0.87042	0.67997	1.11423	0.27069
TEKT2	0.8628	0.76099	0.97823	0.02125
E2F2	1.14576	0.95027	1.38147	0.15401
NPM3	1.18395	0.96072	1.45907	0.11319
CCND2	0.87916	0.73629	1.04974	0.15459
RAD51	1.30478	1.098	1.55049	0.00251
PPP1R14D	0.99048	0.91858	1.06801	0.80352
KPNA2	1.34495	1.13122	1.59905	0.00079
TYMS	1.24232	1.03049	1.4977	0.02292
TYMSOS	1.11538	0.73239	1.69865	0.61091
CCNE1	1.13304	0.99798	1.28637	0.05376
CENPA	1.22307	1.06928	1.39898	0.00332
E2F1	1.11025	0.9637	1.27909	0.1476
CENPE	1.24542	1.05995	1.46334	0.00764
SKP2	1.05681	0.86663	1.28872	0.58517
CENPH	1.31491	1.0677	1.61937	0.00998
E2F3	1.04673	0.83908	1.30578	0.68559
XRCC2	1.18696	1.0074	1.39852	0.04056
CDKN2A	1.01571	0.92287	1.1179	0.74991
TUBA1A	0.9735	0.81636	1.16089	0.76492
TUBB4A	0.98023	0.83681	1.14824	0.80462
CFAP53	0.86104	0.71664	1.03453	0.11014
